# Supplementary material for: The Extent of Necrosis in Brain Metastases May Predict Subtypes of Primary Cancer and Overall Survival in Patients Receiving Craniotomy
Source: Cancers (Basel). 2022 Mar 26;14(7):1694. doi: 10.3390/cancers14071694 (PMC8997083; doi:10.3390/cancers14071694)
Supplement: Supplementary file 1 [file cancers-14-01694-s001.zip]

Archive with 1 entries (1 files):
- cancers-1626634-supplementary.pdf
